# Supplementary material for: KSHV Manipulates Notch Signaling by DLL4 and JAG1 to Alter Cell Cycle Genes in Lymphatic Endothelia
Source: PLoS Pathog. 2009 Oct 9;5(10):e1000616. doi: 10.1371/journal.ppat.1000616 (PMC2751827; doi:10.1371/journal.ppat.1000616)
Supplement: Table S1 — List of the most significantly altered genes in LEC receiving DLL4 or JAG1 signals relative to pSIN. Stringent selection of genes altered in Receiving LEC using normal p value adjustment (q<0.05). (0.07 MB XLS) [file ppat.1000616.s005.xls]

## Sheet: Supporting Table S1
Table S1 - Most significantly altered genes in LEC receiving DLL4 or JAG1 signals relative to pSIN
		DLL4-pSIN	JAG1-pSIN	DLL4-pSIN	JAG1-pSIN	DLL4-pSIN	JAG1-pSIN
		M	M	t	t	p.value	p.value
225207_at	PDK4	1.78444	1.2916	7.36766	5.33283	4.00567e-05	0.000455838
208396_s_at	PDE1A	1.62843	1.00657	10.207	6.30921	2.77208e-06	0.000132991
227909_at	MGC39606	0.778539	0.659754	6.63697	5.62434	9.0425e-05	0.000311325
201010_s_at	TXNIP	0.858729	0.633043	7.31032	5.38907	4.26069e-05	0.000423118
230746_s_at	STC1	1.35391	0.872521	8.54665	5.50785	1.21273e-05	0.000362051
218935_at	EHD3	0.631208	0.52942	6.41313	5.37896	0.00011751	0.000428808
236863_at	C17orf67	1.12362	0.744679	8.94335	5.92722	8.35328e-06	0.000212092
204368_at	SLCO2A1	1.08951	0.723152	9.97961	6.62387	3.35108e-06	9.18064e-05
230560_at	STXBP6	1.7529	0.807576	12.786	5.89062	4.03429e-07	0.000222015
225598_at	SLC45A4	1.8242	0.902794	14.2784	7.0664	1.54312e-07	5.56251e-05
204639_at	ADA	0.66735	0.391398	5.9813	3.508	0.000198303	0.00652778
202286_s_at	TACSTD2	0.544876	0.469989	5.34817	4.61312	0.00044665	0.0012307
230287_at	SGSM1	0.857723	0.420562	7.72118	3.78588	2.75907e-05	0.00422525
203395_s_at	HES1	0.672288	0.291813	6.27075	2.72188	0.00013927	0.0233094
220053_at	GDF3	0.612782	0.497426	5.67423	4.60605	0.000292002	0.00124323
227051_at	NA	0.703675	0.333656	5.85016	2.77392	0.000233576	0.0213977
219059_s_at	LYVE1	1.28936	0.769531	6.63847	3.96205	9.02685e-05	0.00322334
238778_at	MPP7	0.75911	0.42815	6.00326	3.38594	0.000192981	0.00792507
235770_at	MASP1	0.605733	0.422072	5.3231	3.70912	0.000461767	0.00476017
221024_s_at	SLC2A10	0.715043	0.367506	5.63591	2.89666	0.000306722	0.0174954
226435_at	PAPLN	0.700657	0.141898	5.69987	1.15434	0.000282581	0.277775
243115_at	ITGB3	0.677774	0.572206	5.28736	4.46381	0.00048429	0.00152658
213464_at	SHC2	0.809466	0.278786	6.44293	2.21899	0.000113442	0.0533378
214719_at	SLC46A3	1.8054	0.736969	6.44153	2.62944	0.00011363	0.0271414
203232_s_at	ATXN1	0.757808	0.347505	7.22318	3.3123	4.68294e-05	0.00891575
204723_at	SCN3B	0.752649	0.378209	6.23247	3.13184	0.000145843	0.0119264
240890_at	CASP4	1.29109	0.453969	6.99162	2.45837	6.0443e-05	0.0359824
240055_at	NANOG	0.691106	0.247161	6.38873	2.28481	0.00012096	0.0478784
226931_at	TMTC1	0.821931	0.401655	5.92248	2.89415	0.000213351	0.0175674
226192_at	Hs.76704	0.988931	0.378058	6.0828	2.32539	0.000174973	0.0447896
228080_at	LAYN	0.628902	0.404027	5.4049	3.47228	0.000414368	0.00690781
209238_at	STX3	0.635842	0.36982	6.34986	3.69322	0.000126685	0.00487957
1555963_x_at	B3GNT7	0.656937	0.424714	6.0836	3.93308	0.000174803	0.00336906
225927_at	MAP3K1	0.812196	0.570186	6.83699	4.79977	7.19177e-05	0.000944422
226571_s_at	PTPRS	0.606118	0.361497	5.51003	3.28625	0.000361023	0.00929637
235944_at	HMCN1	1.13072	0.621563	7.03878	3.86924	5.73541e-05	0.00371544
236383_at	NA	1.03043	0.59069	5.57582	3.19633	0.000331449	0.0107449
213075_at	OLFML2A	0.795395	0.480421	7.49794	4.52878	3.48613e-05	0.00138943
214036_at	NA	0.512849	0.244197	5.47517	2.60705	0.000377837	0.0281617
229327_s_at	MAF	1.07767	0.462151	5.50776	2.36196	0.000362095	0.0421745
203263_s_at	ARHGEF9	0.647979	0.189472	5.79293	1.69388	0.000251055	0.124166
223125_s_at	C1orf21	0.899039	0.480551	6.15102	3.28782	0.000160979	0.00927294
222877_at	NRP2	0.615644	0.310392	6.2491	3.15063	0.000142948	0.0115688
223366_at	NA	0.937261	0.311296	5.89407	1.95762	0.000221058	0.0816069
207996_s_at	C18orf1	0.905079	0.504344	5.41354	3.01663	0.000409678	0.0143818
1564471_at	NA	0.478631	0.296166	5.30583	3.28313	0.000472507	0.00934312
201968_s_at	PGM1	0.714868	0.260329	6.88096	2.5058	6.84299e-05	0.0332766
222899_at	ITGA11	0.761201	0.296393	6.34632	2.4711	0.000127222	0.0352353
201368_at	ZFP36L2	0.609153	0.327234	5.4823	2.94506	0.000374332	0.0161635
207169_x_at	DDR1	0.749368	0.379284	7.44257	3.76697	3.69733e-05	0.00435083
218839_at	HEY1	0.779323	0.179699	5.93875	1.36937	0.000209069	0.203727
1558404_at	LOC644242	1.38864	0.909202	5.51662	3.61197	0.000357936	0.00554115
212148_at	PBX1	0.871849	0.561856	7.85389	5.06138	2.40673e-05	0.00065719
225531_at	CABLES1	0.565553	0.224326	6.01031	2.38399	0.000191307	0.0406728
206557_at	ZNF702	0.732684	0.138758	5.36702	1.01643	0.000435629	0.335689
225667_s_at	FAM84A	1.15164	0.53119	5.79218	2.67162	0.000251293	0.0253199
206363_at	MAF	1.19744	0.638576	6.16994	3.29033	0.000157316	0.0092357
202350_s_at	MATN2	1.41987	0.828024	6.29849	3.67309	0.000134709	0.0050354
227204_at	PARD6G	1.1109	0.733319	7.01009	4.62746	5.92124e-05	0.0012057
238755_at	RASSF10	1.17821	0.544775	6.36361	2.94238	0.000124628	0.0162345
223126_s_at	C1orf21	0.851684	0.439744	6.31828	3.26227	0.000131555	0.00966165
208779_x_at	DDR1	0.748377	0.297841	6.97637	2.77648	6.14805e-05	0.021308
202948_at	IL1R1	1.12258	0.767856	5.65855	3.87051	0.000297932	0.00370815
221841_s_at	KLF4	0.831511	0.307349	5.71281	2.11161	0.000277949	0.0635719
204904_at	GJA4	0.708191	0.391244	5.57469	3.07977	0.000331935	0.0129776
235763_at	SLC44A5	1.44285	0.749773	5.66643	2.94454	0.000294933	0.0161772
213652_at	PCSK5	0.688053	0.314385	5.58051	2.54984	0.000329446	0.0309463
225056_at	SIPA1L2	1.21518	0.410554	6.66095	2.25042	8.79546e-05	0.0506589
202514_at	DLG1	0.640794	0.131131	5.71978	1.17048	0.000275489	0.271548
206090_s_at	DISC1	0.710886	0.234647	5.59337	1.84624	0.000324011	0.0975742
229092_at	NR2F2	0.631722	0.327547	5.94444	3.08219	0.000207592	0.0129268
223454_at	CXCL16	0.645856	0.403862	5.44275	3.40342	0.000394242	0.00770711
207037_at	TNFRSF11A	0.676258	0.273359	6.34854	2.56623	0.000126885	0.0301215
235079_at	NA	0.939395	0.406521	5.72216	2.47625	0.000274656	0.0349375
40687_at	GJA4	0.712074	0.443901	7.12314	4.4405	5.2249e-05	0.00157926
232663_s_at	LOC390595	0.754518	0.37676	6.71035	3.35074	8.30925e-05	0.00838344
202497_x_at	SLC2A3	0.576266	0.136116	5.87716	1.38821	0.000225791	0.198118
227235_at	GUCY1A3	1.56365	0.827942	6.84969	3.62687	7.0891e-05	0.00541313
202766_s_at	FBN1	0.690535	0.253473	5.60214	2.05637	0.000320362	0.0695518
224952_at	TANC2	0.9185	0.467444	6.62835	3.3733	9.13323e-05	0.00808654
218574_s_at	LMCD1	0.699206	0.29252	6.5525	2.74131	9.97504e-05	0.0225762
231439_at	FAM84A	1.22873	0.422688	5.81465	2.00027	0.000244258	0.076174
204271_s_at	EDNRB	0.695065	0.357685	5.99737	3.08629	0.000194392	0.0128409
239461_at	GALNTL2	0.823447	0.298628	7.3759	2.67491	3.97042e-05	0.0251828
205381_at	LRRC17	0.890177	0.160458	5.67079	1.02218	0.000293291	0.333101
32625_at	NPR1	0.744616	0.160953	5.55984	1.20179	0.000338386	0.259788
224937_at	PTGFRN	0.929167	0.473302	7.47572	3.80801	3.56924e-05	0.00408309
212327_at	LIMCH1	0.563935	0.250502	5.48321	2.43566	0.000373885	0.0373542
229134_at	VANGL1	0.647196	0.255611	5.52631	2.18262	0.00035345	0.0566109
224950_at	PTGFRN	0.859844	0.325882	7.193	2.72616	4.83963e-05	0.023146
205111_s_at	PLCE1	0.652239	0.11691	5.35741	0.960286	0.00044121	0.361732
227697_at	SOCS3	0.653808	0.349199	5.42119	2.89546	0.000405576	0.0175298
235666_at	NA	1.14067	0.239179	5.36188	1.12429	0.000438604	0.289672
204597_x_at	STC1	0.935427	0.378877	5.85705	2.37228	0.000231561	0.0414641
204681_s_at	RAPGEF5	0.703669	0.256879	6.51979	2.3801	0.000103639	0.0409341
205896_at	SLC22A4	0.600378	0.144674	5.75358	1.38645	0.000263894	0.198636
231738_at	PCDHB7	0.561861	0.357936	6.07263	3.86859	0.000177171	0.00371912
227863_at	CTSD	0.839293	0.373654	7.75978	3.45467	2.65108e-05	0.00710368
201427_s_at	SEPP1	1.42318	0.929162	7.05843	4.60828	5.61177e-05	0.00123927
213900_at	C9orf61	0.715789	0.424527	6.54989	3.88467	0.000100056	0.00362841
203596_s_at	IFIT5	0.544071	0.372361	5.61373	3.84202	0.00031561	0.00387434
204457_s_at	GAS1	0.767972	0.569445	5.5055	4.08228	0.000363164	0.00268613
220994_s_at	STXBP6	1.30085	0.5895	5.26555	2.38617	0.000498611	0.0405267
227099_s_at	LOC387763	1.1803	0.384793	6.1498	2.00491	0.000161219	0.0756046
230231_at	NA	0.844466	0.471414	6.11397	3.41305	0.000168423	0.00758976
238846_at	TNFRSF11A	0.867805	0.36353	5.77513	2.41925	0.000256774	0.0383784
212957_s_at	LOC92249	0.513827	0.176919	5.34397	1.84002	0.000449142	0.0985479
203431_s_at	RICS	0.669539	0.303411	7.21681	3.2704	4.71555e-05	0.00953625
225136_at	PLEKHA2	0.564515	0.0804697	5.31863	0.758153	0.000464524	0.467541
205933_at	SETBP1	0.855927	0.548126	5.73028	3.66961	0.000271829	0.00506281
211421_s_at	RET	1.67428	0.567067	7.03182	2.38163	5.77989e-05	0.040831
44783_s_at	HEY1	0.735961	0.309565	7.56378	3.18153	3.25199e-05	0.011005
224694_at	ANTXR1	0.625009	0.225656	5.72665	2.06757	0.000273088	0.0682965
210592_s_at	SAT1	0.735442	0.417359	6.6504	3.77406	8.90325e-05	0.00430331
229530_at	GUCY1A3	1.50037	0.599365	8.33434	3.32938	1.48904e-05	0.00867502
209735_at	ABCG2	1.29964	0.455749	9.35334	3.27997	5.76186e-06	0.0093907
221942_s_at	GUCY1A3	1.32048	0.578727	9.28545	4.06952	6.1216e-06	0.00273838
219684_at	RTP4	0.877362	0.322849	9.42444	3.46797	5.40991e-06	0.00695519
209493_at	PDZD2	0.743021	0.0695618	7.0185	0.657073	5.86609e-05	0.527402
218717_s_at	LEPREL1	0.723262	0.000724033	6.15896	0.00616552	0.000159431	0.995214
226757_at	IFIT2	1.63132	0.670028	9.88691	4.06083	3.62435e-06	0.00277455
201286_at	SDC1	1.28078	0.187194	6.95275	1.01618	6.31262e-05	0.335799
203817_at	GUCY1B3	1.64054	0.62733	10.834	4.14284	1.67321e-06	0.00245232
230508_at	DKK3	0.722543	0.280527	8.06356	3.13067	1.94642e-05	0.0119489
224646_x_at	H19	2.94378	0.761267	9.02043	2.3327	7.78168e-06	0.0442545
226075_at	SPSB1	0.755106	0.081193	5.83406	0.627309	0.000238354	0.545874
202756_s_at	GPC1	0.667973	0.0869578	5.56533	0.724503	0.000335986	0.486967
225597_at	SLC45A4	1.64842	0.713465	9.74842	4.21929	4.07937e-06	0.00218761
213792_s_at	NA	1.10835	0.258247	8.42189	1.96231	1.36751e-05	0.0809921
226869_at	MEGF6	0.802064	0.0818557	6.79638	0.693613	7.53117e-05	0.505244
218559_s_at	MAFB	0.7563	0.120809	6.6077	1.05549	9.35441e-05	0.318418
226632_at	CYGB	1.04353	0.14994	6.61597	0.95062	9.26517e-05	0.366363
224348_s_at	NA	1.14965	-0.0663483	6.37349	-0.367826	0.000123171	0.721413
205692_s_at	CD38	1.86151	0.64275	12.2202	4.21946	5.96562e-07	0.00218705
214247_s_at	DKK3	0.781792	0.290694	7.88724	2.93272	2.32615e-05	0.016493
205330_at	MN1	0.618264	-0.0782445	5.29896	-0.670611	0.000476853	0.519126
226450_at	INSR	1.01704	0.266185	6.96001	1.82161	6.26151e-05	0.101481
228501_at	GALNTL2	0.817436	0.141681	5.96841	1.03446	0.000201499	0.327629
229233_at	NRG3	1.12263	0.486234	9.39587	4.06954	5.5484e-06	0.00273828
204653_at	TFAP2A	0.889645	0.152532	5.84783	1.00263	0.000234261	0.341957
202409_at	IGF2	1.50531	0.499022	8.66329	2.87196	1.08527e-05	0.0182177
209610_s_at	SLC1A4	1.37408	0.354229	9.13463	2.35485	7.01233e-06	0.0426707
236045_x_at	NA	0.90944	0.310572	8.25471	2.81896	1.60992e-05	0.0198719
214587_at	COL8A1	0.85747	0.131909	5.66221	0.871046	0.000296533	0.406123
227432_s_at	INSR	0.993171	0.393404	10.3053	4.08204	2.5566e-06	0.00268711
209821_at	IL33	1.00832	0.267929	6.98224	1.85532	6.1079e-05	0.0961708
224997_x_at	H19	1.87548	0.522666	7.28472	2.03013	4.38025e-05	0.0725769
205258_at	INHBB	1.39378	0.656072	10.7727	5.07088	1.75579e-06	0.000648715
234331_s_at	FAM84A	1.46615	0.604496	8.10191	3.34042	1.87317e-05	0.00852301
223693_s_at	RADIL	0.967238	0.465093	9.39434	4.51724	5.55592e-06	0.00141279
206049_at	SELP	1.20956	0.512543	11.0677	4.68986	1.39516e-06	0.00110309
204379_s_at	FGFR3	0.764	0.036066	6.06974	0.286533	0.000177801	0.780887
212810_s_at	SLC1A4	1.18124	-0.00154496	6.74296	-0.00881922	8.00444e-05	0.993154
201287_s_at	SDC1	1.08038	0.170006	9.70926	1.52782	4.21919e-06	0.16054
233562_at	MGC16291	0.588829	0.0854141	6.01535	0.872572	0.00019012	0.405333
221031_s_at	APOLD1	1.10293	0.472145	8.34104	3.57065	1.47932e-05	0.00591308
225283_at	ARRDC4	0.780846	0.166458	6.84662	1.45954	7.11373e-05	0.178059
213905_x_at	BGN	1.14511	0.132973	8.83522	1.02596	9.23429e-06	0.33141
212811_x_at	SLC1A4	1.07677	0.247516	7.17905	1.65025	4.91406e-05	0.132921
201261_x_at	BGN	1.10887	0.116967	10.1718	1.07295	2.85408e-06	0.310924
234667_at	NA	0.225693	0.553301	2.23836	5.48748	0.0516712	0.000371806
213183_s_at	CDKN1C	0.23014	0.74019	1.72383	5.54428	0.118463	0.000345287
223423_at	GPR160	-0.447295	0.160031	-3.709	1.32699	0.004761	0.216845
238062_at	GPIHBP1	-0.608172	0.230552	-4.6763	1.77274	0.00112456	0.109665
1562030_at	LOC284898	-0.0218434	0.430326	-0.229055	4.51251	0.823891	0.00142248
209656_s_at	TMEM47	-0.557113	-0.0344932	-5.21548	-0.322912	0.000533258	0.754059
210056_at	RND1	0.658667	-0.129634	5.12837	-1.00933	0.000599868	0.338903
202207_at	ARL4C	0.279644	-0.219871	2.9631	-2.32975	0.0156942	0.0444696
221009_s_at	ANGPTL4	0.684128	-0.0777677	5.22162	-0.593564	0.000528868	0.567264
210511_s_at	INHBA	0.395634	-0.605527	2.27223	-3.47769	0.0488782	0.00684878
241227_at	NA	0.210082	-0.309487	1.93841	-2.85561	0.0841727	0.0187126
215886_x_at	USP12	-0.470149	-0.592207	-4.25609	-5.36103	0.00207117	0.000439099
223139_s_at	DHX36	-0.428038	-0.509414	-4.71642	-5.61307	0.00106229	0.000315878
238960_s_at	LARP4	-0.285528	-0.610324	-2.72899	-5.83331	0.0230383	0.000238581
219558_at	ATP13A3	-0.635306	-0.964608	-3.96507	-6.02032	0.00320851	0.000188956
208900_s_at	TOP1	-0.81035	-0.902442	-4.79645	-5.34154	0.000948842	0.000450596
208895_s_at	DDX18	-0.552775	-0.587227	-5.07954	-5.39612	0.000641093	0.000419194
242352_at	NIPBL	-0.516939	-1.11276	-2.61851	-5.6366	0.0276348	0.00030645
1555561_a_at	UGCGL2	-0.401039	-0.640981	-3.723	-5.95048	0.00465835	0.000206038
218238_at	GTPBP4	-0.496771	-0.560117	-4.84158	-5.45895	0.000890657	0.00038595
225866_at	BXDC1	-0.67104	-0.736461	-5.1911	-5.6972	0.000551055	0.000283547
232013_at	C9orf102	-0.474115	-0.815784	-4.18309	-7.19761	0.00230896	4.81534e-05
217539_at	C18orf25	-0.533621	-0.57473	-4.94536	-5.32633	0.000770904	0.000459788
229332_at	HPDL	-0.672957	-0.697206	-5.14718	-5.33265	0.000584759	0.000455943
210845_s_at	PLAUR	-0.671232	-0.751445	-4.90968	-5.49639	0.000809998	0.000367506
227349_at	NA	-0.625722	-0.692657	-4.99281	-5.5269	0.000722022	0.000353177
242787_at	INCENP	-0.767715	-0.905196	-5.12738	-6.04558	0.000600677	0.000183162
1554447_at	LOC554203	-0.296839	-0.617786	-2.56006	-5.32804	0.0304292	0.000458749
210471_s_at	KCNAB1	-0.211521	-0.549796	-2.10099	-5.46099	0.0646818	0.000384921
205659_at	HDAC9	-1.13811	-0.383185	-8.49755	-2.861	1.27122e-05	0.0185478
204404_at	SLC12A2	-0.958517	-0.373236	-8.13236	-3.16666	1.81716e-05	0.0112727
217546_at	MT1M	-0.937882	-0.146391	-5.77052	-0.900702	0.00025828	0.390963
214438_at	HLX	-0.758339	-0.065599	-7.23539	-0.625888	4.62109e-05	0.546765
218451_at	CDCP1	-0.882786	-0.455989	-6.00274	-3.10062	0.000193107	0.0125458
37079_at	YDD19	-0.480353	-0.233297	-5.2908	-2.56963	0.000482071	0.0299533
1554768_a_at	MAD2L1	-1.04265	-0.953335	-5.53126	-5.05745	0.000351181	0.000660734
232080_at	HECW2	-0.56311	-0.482131	-5.71254	-4.89104	0.000278046	0.000831262
209340_at	UAP1	-0.739747	-0.646457	-5.39855	-4.71773	0.000417855	0.00106032
206102_at	GINS1	-0.778398	-0.502364	-7.96526	-5.14063	2.14895e-05	0.000589972
227458_at	NA	-0.866414	-0.673063	-6.54337	-5.08314	0.00010082	0.000637952
204767_s_at	FEN1	-0.657274	-0.570232	-5.84957	-5.07492	0.000233748	0.000645148
204326_x_at	MT1X	-0.723554	-0.315725	-5.98312	-2.61075	0.000197853	0.0279902
206204_at	GRB14	-0.862079	-0.67735	-5.45598	-4.28686	0.000387456	0.00197889
213773_x_at	NSUN5	-0.600318	-0.32835	-6.15523	-3.36667	0.000160156	0.0081727
207426_s_at	TNFSF4	-0.681296	-0.474614	-5.84932	-4.07483	0.000233821	0.00271648
227607_at	STAMBPL1	-1.36614	-0.795115	-8.37343	-4.87346	1.43337e-05	0.000851875
217553_at	MGC87042	-0.943674	-0.708728	-6.44716	-4.84201	0.000112877	0.000890114
224374_s_at	EMILIN2	-1.05142	-0.51896	-6.84024	-3.37621	7.16531e-05	0.00804902
205135_s_at	NUFIP1	-0.532371	-0.511555	-5.3177	-5.10977	0.000465101	0.000615222
207528_s_at	SLC7A11	-0.687608	-0.453061	-5.57189	-3.67129	0.000333141	0.00504954
225381_at	LOC399959	-1.02412	-0.803878	-6.56678	-5.15456	9.81032e-05	0.000578948
200832_s_at	SCD	-0.717093	-0.312673	-7.29682	-3.18162	4.3233e-05	0.0110032
225421_at	PM20D2	-0.823407	-0.320926	-5.34665	-2.08388	0.000447547	0.0665088
1555292_at	FAM40B	-0.660936	-0.481344	-6.11221	-4.45138	0.000168785	0.00155445
220651_s_at	MCM10	-0.68394	-0.508565	-5.99619	-4.45865	0.000194678	0.00153807
228359_at	UBASH3B	-0.64246	-0.423045	-5.62079	-3.70116	0.000312751	0.00481954
213599_at	OIP5	-0.61327	-0.36538	-5.69902	-3.39541	0.000282888	0.00780615
238587_at	UBASH3B	-0.79666	-0.435707	-8.21089	-4.49068	1.68101e-05	0.00146819
203259_s_at	HDDC2	-0.837558	-0.571191	-5.60431	-3.82198	0.000319468	0.00399591
225470_at	NUP35	-0.693946	-0.559173	-6.24903	-5.03539	0.00014296	0.000680996
205133_s_at	HSPE1	-0.614756	-0.457323	-5.50574	-4.09577	0.000363048	0.00263207
229893_at	FRMD3	-0.533407	-0.240277	-5.32278	-2.39769	0.000461966	0.0397657
220865_s_at	PDSS1	-0.628745	-0.408636	-6.01499	-3.90929	0.000190203	0.00349399
228762_at	LFNG	-0.580018	-0.188588	-5.93427	-1.92948	0.000210236	0.08539
229432_at	NAGS	-0.735494	-0.470014	-5.82116	-3.71998	0.000242262	0.00468029
213088_s_at	DNAJC9	-0.601728	-0.485172	-5.46065	-4.40291	0.000385092	0.00166835
1555355_a_at	ETS1	-0.61121	-0.31295	-5.41802	-2.77412	0.000407268	0.0213908
227928_at	C12orf48	-0.809642	-0.488639	-7.40221	-4.46742	3.86011e-05	0.0015186
226936_at	C6orf173	-0.63296	-0.47756	-5.38607	-4.06372	0.000424795	0.00276246
211796_s_at	IL23A	-1.09252	-0.816793	-6.33162	-4.73366	0.000129473	0.00103668
206343_s_at	NRG1	-1.26706	-0.939643	-6.87651	-5.09959	6.87742e-05	0.000623808
214240_at	GAL	-0.553013	-0.353634	-5.41578	-3.46322	0.000408473	0.00700786
212949_at	NCAPH	-0.866167	-0.714813	-5.34109	-4.40779	0.000450863	0.00165649
205393_s_at	CHEK1	-0.587735	-0.518774	-5.40429	-4.77019	0.000414702	0.00098456
212298_at	NRP1	-0.815267	-0.614933	-5.90715	-4.4556	0.000217473	0.00154492
201563_at	SORD	-0.755426	-0.342024	-7.98361	-3.61463	2.10945e-05	0.00551805
231146_at	FAM24B	-0.792046	-0.583752	-5.84158	-4.30535	0.00023611	0.00192554
223075_s_at	C9orf58	-0.803987	-0.327837	-7.05852	-2.87821	5.6112e-05	0.0180319
231856_at	KIAA1244	-0.623538	-0.34752	-5.59593	-3.11881	0.000322942	0.0121809
204897_at	PTGER4	-0.983818	-0.65071	-5.59893	-3.7032	0.000321695	0.00480422
235914_at	SYNPO	-0.828804	-0.47364	-6.45578	-3.68931	0.000111735	0.00490947
221987_s_at	TSR1	-0.678868	-0.369023	-7.12898	-3.87522	5.19147e-05	0.00368146
242890_at	HELLS	-0.777447	-0.331233	-5.66131	-2.41202	0.000296877	0.0388382
219031_s_at	NIP7	-0.650651	-0.387448	-5.47175	-3.25831	0.000379535	0.00972349
213302_at	PFAS	-0.685067	-0.48783	-5.74996	-4.09449	0.00026511	0.00263717
225173_at	ARHGAP18	-0.528897	-0.293777	-5.37246	-2.98415	0.000432505	0.0151641
234973_at	SLC38A5	-0.871549	-0.64864	-5.53495	-4.11932	0.0003495	0.00254044
203967_at	CDC6	-0.789125	-0.513006	-6.77483	-4.40429	7.71825e-05	0.001665
219258_at	TIPIN	-0.768195	-0.621164	-5.98092	-4.83618	0.000198396	0.000897405
212859_x_at	MT1E	-0.721417	-0.352692	-5.37938	-2.62991	0.000428565	0.0271204
209301_at	CA2	-0.716625	-0.527221	-5.34257	-3.93053	0.000449977	0.00338226
238462_at	UBASH3B	-0.687644	-0.464594	-6.73766	-4.55217	8.05317e-05	0.00134332
219463_at	C20orf103	-0.58453	-0.353443	-6.02697	-3.64428	0.000187412	0.00526747
202613_at	CTPS	-0.638405	-0.528572	-5.54434	-4.59048	0.00034526	0.00127131
213416_at	NEUROD1	-1.45497	-0.709204	-10.9086	-5.31725	1.5783e-06	0.000465377
208025_s_at	HMGA2	-0.97674	-0.795088	-6.80357	-5.53826	7.46979e-05	0.000347999
204033_at	TRIP13	-0.83145	-0.655458	-6.86533	-5.41215	6.9648e-05	0.000410429
214943_s_at	RBM34	-0.847242	-0.830763	-6.09574	-5.97717	0.00017222	0.000199318
204092_s_at	AURKA	-0.722252	-0.569099	-6.90655	-5.44202	6.6486e-05	0.000394619
236429_at	ZNF83	-0.731629	-0.806821	-6.8486	-7.55245	7.09783e-05	3.29102e-05
207057_at	SLC16A7	-1.09265	-1.14282	-8.38519	-8.7702	1.41708e-05	9.81287e-06
209406_at	BAG2	-0.963601	-0.835418	-6.45338	-5.59492	0.000112051	0.000323364
239002_at	ASPM	-0.762548	-0.96396	-5.73401	-7.24853	0.000270541	4.55557e-05
204602_at	DKK1	-0.658845	-0.767962	-5.86796	-6.83981	0.00022841	7.16883e-05
201920_at	SLC20A1	-0.71103	-0.547035	-7.1929	-5.5339	4.84018e-05	0.000349975
206298_at	ARHGAP22	-1.11896	-0.938126	-7.13366	-5.98082	5.16479e-05	0.000198421
228885_at	MAMDC2	-1.30959	-0.94076	-7.9757	-5.72943	2.12639e-05	0.000272123
205476_at	CCL20	-1.25078	-0.939532	-7.88777	-5.92495	2.32489e-05	0.000212694
217640_x_at	C18orf24	-0.788578	-0.70894	-7.143	-6.42163	5.11206e-05	0.000116334
204315_s_at	GTSE1	-0.877337	-0.872173	-5.75819	-5.7243	0.000262353	0.000273908
218886_at	PAK1IP1	-0.872249	-0.890956	-6.68839	-6.83184	8.52165e-05	7.23385e-05
204825_at	MELK	-0.570566	-0.513977	-5.91044	-5.32425	0.00021658	0.000461066
205047_s_at	ASNS	-0.730448	-0.663473	-5.87943	-5.34034	0.000225148	0.000451311
202388_at	RGS2	-0.690857	-0.689264	-6.27932	-6.26484	0.000137844	0.000140264
205083_at	AOX1	-1.30514	-0.86039	-12.4875	-8.23216	4.94935e-07	1.64608e-05
223154_at	MRPL1	-0.679778	-0.62661	-6.45143	-5.94684	0.000112309	0.000206973
204614_at	SERPINB2	-0.892633	-0.696375	-8.50717	-6.63675	1.25951e-05	9.04481e-05
1552680_a_at	CASC5	-0.983296	-1.09563	-5.38188	-5.99672	0.000427152	0.000194551
204222_s_at	GLIPR1	-0.657272	-0.780069	-7.27968	-8.63974	4.40421e-05	1.10977e-05
205681_at	BCL2A1	-0.915866	-0.940986	-7.22183	-7.4199	4.68984e-05	3.78781e-05
211091_s_at	NF2	-0.975011	-0.968716	-6.99859	-6.95341	5.99752e-05	6.30796e-05
203755_at	BUB1B	-0.5668	-0.580026	-5.31308	-5.43706	0.000467969	0.0003972
1560020_at	DNAJC13	-0.776826	-0.81847	-5.4875	-5.78167	0.000371798	0.000254657
242856_at	NA	-0.525568	-0.519248	-5.90956	-5.83851	0.00021682	0.000237024
206467_x_at	TNFRSF6B	-0.636008	-0.591459	-6.24525	-5.8078	0.000143612	0.00024638
204827_s_at	CCNF	-1.01523	-1.0652	-6.12517	-6.42663	0.000166133	0.000115649
List of the most significantly altered genes in LEC receiving DLL4 or JAG1 signals relative to pSIN. Stringent selection of genes altered in Receiving
LEC using normal p value adjustment. M is the difference in mean expression, The t and P.values were calculated using limma.
