# Supplementary material for: KSHV Manipulates Notch Signaling by DLL4 and JAG1 to Alter Cell Cycle Genes in Lymphatic Endothelia
Source: PLoS Pathog. 2009 Oct 9;5(10):e1000616. doi: 10.1371/journal.ppat.1000616 (PMC2751827; doi:10.1371/journal.ppat.1000616)
Supplement: Table S2 — List of the most significantly altered genes in LEC receiving DLL4 signals relative to pSIN. Gene order corresponds to the probes illustrated in Figure S4C. Highlights correspond to genes upregulated (yellow) and down-regulated (pink). M is the difference in mean expression DLL4-pSIN; the t and P values were calculated using limma. (0.04 MB XLS) [file ppat.1000616.s006.xls]

## Sheet: Supporting Table S2
Table S2 - Most significantly altered genes in LEC receiving DLL4 signals relative to pSIN
Probe Set ID	Symbol	M	t	P.value
204639_at	ADA	0.66735	5.9813	0.000198303
202286_s_at	TACSTD2	0.544876	5.34817	0.00044665
230287_at	SGSM1	0.857723	7.72118	2.75907e-05
203395_s_at	HES1	0.672288	6.27075	0.00013927
220053_at	GDF3	0.612782	5.67423	0.000292002
227051_at	NA	0.703675	5.85016	0.000233576
219059_s_at	LYVE1	1.28936	6.63847	9.02685e-05
238778_at	MPP7	0.75911	6.00326	0.000192981
235770_at	MASP1	0.605733	5.3231	0.000461767
221024_s_at	SLC2A10	0.715043	5.63591	0.000306722
226435_at	PAPLN	0.700657	5.69987	0.000282581
243115_at	ITGB3	0.677774	5.28736	0.00048429
213464_at	SHC2	0.809466	6.44293	0.000113442
214719_at	SLC46A3	1.8054	6.44153	0.00011363
203232_s_at	ATXN1	0.757808	7.22318	4.68294e-05
204723_at	SCN3B	0.752649	6.23247	0.000145843
240890_at	CASP4	1.29109	6.99162	6.0443e-05
240055_at	NANOG	0.691106	6.38873	0.00012096
226931_at	TMTC1	0.821931	5.92248	0.000213351
226192_at	NA	0.988931	6.0828	0.000174973
228080_at	LAYN	0.628902	5.4049	0.000414368
209238_at	STX3	0.635842	6.34986	0.000126685
1555963_x_at	B3GNT7	0.656937	6.0836	0.000174803
225927_at	MAP3K1	0.812196	6.83699	7.19177e-05
226571_s_at	PTPRS	0.606118	5.51003	0.000361023
235944_at	HMCN1	1.13072	7.03878	5.73541e-05
236383_at	NA	1.03043	5.57582	0.000331449
213075_at	OLFML2A	0.795395	7.49794	3.48613e-05
214036_at	NA	0.512849	5.47517	0.000377837
229327_s_at	MAF	1.07767	5.50776	0.000362095
203263_s_at	ARHGEF9	0.647979	5.79293	0.000251055
223125_s_at	C1orf21	0.899039	6.15102	0.000160979
222877_at	NRP2	0.615644	6.2491	0.000142948
223366_at	NA	0.937261	5.89407	0.000221058
207996_s_at	C18orf1	0.905079	5.41354	0.000409678
1564471_at	NA	0.478631	5.30583	0.000472507
201968_s_at	PGM1	0.714868	6.88096	6.84299e-05
222899_at	ITGA11	0.761201	6.34632	0.000127222
201368_at	ZFP36L2	0.609153	5.4823	0.000374332
207169_x_at	DDR1	0.749368	7.44257	3.69733e-05
218839_at	HEY1	0.779323	5.93875	0.000209069
1558404_at	LOC644242	1.38864	5.51662	0.000357936
212148_at	PBX1	0.871849	7.85389	2.40673e-05
225531_at	CABLES1	0.565553	6.01031	0.000191307
206557_at	ZNF702	0.732684	5.36702	0.000435629
225667_s_at	FAM84A	1.15164	5.79218	0.000251293
206363_at	MAF	1.19744	6.16994	0.000157316
202350_s_at	MATN2	1.41987	6.29849	0.000134709
227204_at	PARD6G	1.1109	7.01009	5.92124e-05
238755_at	RASSF10	1.17821	6.36361	0.000124628
223126_s_at	C1orf21	0.851684	6.31828	0.000131555
208779_x_at	DDR1	0.748377	6.97637	6.14805e-05
202948_at	IL1R1	1.12258	5.65855	0.000297932
221841_s_at	KLF4	0.831511	5.71281	0.000277949
204904_at	GJA4	0.708191	5.57469	0.000331935
235763_at	SLC44A5	1.44285	5.66643	0.000294933
213652_at	PCSK5	0.688053	5.58051	0.000329446
225056_at	SIPA1L2	1.21518	6.66095	8.79546e-05
202514_at	DLG1	0.640794	5.71978	0.000275489
206090_s_at	DISC1	0.710886	5.59337	0.000324011
229092_at	NR2F2	0.631722	5.94444	0.000207592
223454_at	CXCL16	0.645856	5.44275	0.000394242
207037_at	TNFRSF11A	0.676258	6.34854	0.000126885
235079_at	NA	0.939395	5.72216	0.000274656
40687_at	GJA4	0.712074	7.12314	5.2249e-05
232663_s_at	LOC390595	0.754518	6.71035	8.30925e-05
202497_x_at	SLC2A3	0.576266	5.87716	0.000225791
227235_at	GUCY1A3	1.56365	6.84969	7.0891e-05
202766_s_at	FBN1	0.690535	5.60214	0.000320362
224952_at	TANC2	0.9185	6.62835	9.13323e-05
218574_s_at	LMCD1	0.699206	6.5525	9.97504e-05
231439_at	FAM84A	1.22873	5.81465	0.000244258
204271_s_at	EDNRB	0.695065	5.99737	0.000194392
239461_at	GALNTL2	0.823447	7.3759	3.97042e-05
205381_at	LRRC17	0.890177	5.67079	0.000293291
32625_at	NPR1	0.744616	5.55984	0.000338386
224937_at	PTGFRN	0.929167	7.47572	3.56924e-05
212327_at	LIMCH1	0.563935	5.48321	0.000373885
229134_at	VANGL1	0.647196	5.52631	0.00035345
224950_at	PTGFRN	0.859844	7.193	4.83963e-05
205111_s_at	PLCE1	0.652239	5.35741	0.00044121
227697_at	SOCS3	0.653808	5.42119	0.000405576
235666_at	NA	1.14067	5.36188	0.000438604
204597_x_at	STC1	0.935427	5.85705	0.000231561
204681_s_at	RAPGEF5	0.703669	6.51979	0.000103639
205896_at	SLC22A4	0.600378	5.75358	0.000263894
231738_at	PCDHB7	0.561861	6.07263	0.000177171
227863_at	CTSD	0.839293	7.75978	2.65108e-05
201427_s_at	SEPP1	1.42318	7.05843	5.61177e-05
213900_at	C9orf61	0.715789	6.54989	0.000100056
203596_s_at	IFIT5	0.544071	5.61373	0.00031561
204457_s_at	GAS1	0.767972	5.5055	0.000363164
220994_s_at	STXBP6	1.30085	5.26555	0.000498611
227099_s_at	LOC387763	1.1803	6.1498	0.000161219
230231_at	NA	0.844466	6.11397	0.000168423
238846_at	TNFRSF11A	0.867805	5.77513	0.000256774
212957_s_at	LOC92249	0.513827	5.34397	0.000449142
203431_s_at	RICS	0.669539	7.21681	4.71555e-05
225136_at	PLEKHA2	0.564515	5.31863	0.000464524
205933_at	SETBP1	0.855927	5.73028	0.000271829
211421_s_at	RET	1.67428	7.03182	5.77989e-05
44783_s_at	HEY1	0.735961	7.56378	3.25199e-05
224694_at	ANTXR1	0.625009	5.72665	0.000273088
210592_s_at	SAT1	0.735442	6.6504	8.90325e-05
218451_at	CDCP1	-0.882786	-6.00274	0.000193107
37079_at	YDD19	-0.480353	-5.2908	0.000482071
1554768_a_at	MAD2L1	-1.04265	-5.53126	0.000351181
232080_at	HECW2	-0.56311	-5.71254	0.000278046
209340_at	UAP1	-0.739747	-5.39855	0.000417855
206102_at	GINS1	-0.778398	-7.96526	2.14895e-05
227458_at	NA	-0.866414	-6.54337	0.00010082
204767_s_at	FEN1	-0.657274	-5.84957	0.000233748
204326_x_at	MT1X	-0.723554	-5.98312	0.000197853
206204_at	GRB14	-0.862079	-5.45598	0.000387456
213773_x_at	NSUN5	-0.600318	-6.15523	0.000160156
207426_s_at	TNFSF4	-0.681296	-5.84932	0.000233821
227607_at	STAMBPL1	-1.36614	-8.37343	1.43337e-05
217553_at	MGC87042	-0.943674	-6.44716	0.000112877
224374_s_at	EMILIN2	-1.05142	-6.84024	7.16531e-05
205135_s_at	NUFIP1	-0.532371	-5.3177	0.000465101
207528_s_at	SLC7A11	-0.687608	-5.57189	0.000333141
225381_at	LOC399959	-1.02412	-6.56678	9.81032e-05
200832_s_at	SCD	-0.717093	-7.29682	4.3233e-05
225421_at	PM20D2	-0.823407	-5.34665	0.000447547
1555292_at	FAM40B	-0.660936	-6.11221	0.000168785
220651_s_at	MCM10	-0.68394	-5.99619	0.000194678
228359_at	UBASH3B	-0.64246	-5.62079	0.000312751
213599_at	OIP5	-0.61327	-5.69902	0.000282888
238587_at	UBASH3B	-0.79666	-8.21089	1.68101e-05
203259_s_at	HDDC2	-0.837558	-5.60431	0.000319468
225470_at	NUP35	-0.693946	-6.24903	0.00014296
205133_s_at	HSPE1	-0.614756	-5.50574	0.000363048
229893_at	FRMD3	-0.533407	-5.32278	0.000461966
220865_s_at	PDSS1	-0.628745	-6.01499	0.000190203
228762_at	LFNG	-0.580018	-5.93427	0.000210236
229432_at	NAGS	-0.735494	-5.82116	0.000242262
213088_s_at	DNAJC9	-0.601728	-5.46065	0.000385092
1555355_a_at	ETS1	-0.61121	-5.41802	0.000407268
227928_at	C12orf48	-0.809642	-7.40221	3.86011e-05
226936_at	C6orf173	-0.63296	-5.38607	0.000424795
211796_s_at	IL23A	-1.09252	-6.33162	0.000129473
206343_s_at	NRG1	-1.26706	-6.87651	6.87742e-05
214240_at	GAL	-0.553013	-5.41578	0.000408473
212949_at	NCAPH	-0.866167	-5.34109	0.000450863
205393_s_at	CHEK1	-0.587735	-5.40429	0.000414702
212298_at	NRP1	-0.815267	-5.90715	0.000217473
201563_at	SORD	-0.755426	-7.98361	2.10945e-05
231146_at	FAM24B	-0.792046	-5.84158	0.00023611
223075_s_at	C9orf58	-0.803987	-7.05852	5.6112e-05
231856_at	KIAA1244	-0.623538	-5.59593	0.000322942
204897_at	PTGER4	-0.983818	-5.59893	0.000321695
235914_at	SYNPO	-0.828804	-6.45578	0.000111735
221987_s_at	TSR1	-0.678868	-7.12898	5.19147e-05
242890_at	HELLS	-0.777447	-5.66131	0.000296877
219031_s_at	NIP7	-0.650651	-5.47175	0.000379535
213302_at	PFAS	-0.685067	-5.74996	0.00026511
225173_at	ARHGAP18	-0.528897	-5.37246	0.000432505
234973_at	SLC38A5	-0.871549	-5.53495	0.0003495
203967_at	CDC6	-0.789125	-6.77483	7.71825e-05
219258_at	TIPIN	-0.768195	-5.98092	0.000198396
212859_x_at	MT1E	-0.721417	-5.37938	0.000428565
209301_at	CA2	-0.716625	-5.34257	0.000449977
238462_at	UBASH3B	-0.687644	-6.73766	8.05317e-05
219463_at	C20orf103	-0.58453	-6.02697	0.000187412
202613_at	CTPS	-0.638405	-5.54434	0.00034526
List of the most significantly altered genes in LEC receiving DLL4 signals relative to pSIN. Gene order corresponds to the probes illustrated in Figure S4C.
Highlights correspond to genes upregulated (yellow) and down-regulated (pink).
M is the difference in mean expression DLL4-pSIN; the t and P values were calculated using limma
