# Supplementary material for: KSHV Manipulates Notch Signaling by DLL4 and JAG1 to Alter Cell Cycle Genes in Lymphatic Endothelia
Source: PLoS Pathog. 2009 Oct 9;5(10):e1000616. doi: 10.1371/journal.ppat.1000616 (PMC2751827; doi:10.1371/journal.ppat.1000616)
Supplement: Table S3 — Primer sequences used for qRT-PCR of the indicated genes and for cloning of DLL4 and JAG1 from HUVEC cDNA into pSIN. For cloning primers, underlined sequence indicates junk DNA; bold sequence indicates the restriction site (BamHI for forward primers, NotI for reverse). (0.02 MB XLS) [file ppat.1000616.s007.xls]

## Sheet: Supporting Table S3
Table S3 - Primer Sequences
qRT-PCR
	CCNF L	CGAAAACTCAGGGACTACGC
	CCNF R	TTTGCACAGGCTTTGGCTA
	CD38 L	CAGCAACAACCCTGTTTCAGT
	CD38 R	TTGAGCATCACATGGACCAC
	CDKN1C L	CTGGGACCGTTCATGTAGC
	CDKN1C R	CAAAACCGAACGCTGCTC
	CDC2 L	TGGATCTGAAGAAATACTTGGATTCTA
	CDC2 R	CAATCCCCTGTAGGATTTGG
	FZD10 L	TTGGTTTTCCAGCGAAGG
	FZD10 R	CCACAAATTAGTTACACAAGAGGCTA
	CCND1 L	GAAGATCGTCGCCACCTG
	CCND1 R	GACCTCCTCCTCGCACTTCT
	CCNA1 L	AATGGGCAGTACAGGAGGAC
	CCNA1 R	CCACAGTCAGGGAGTGCTTT
	CCNE1 L	GGCCAAAATCGACAGGAC
	CCNE1 R	GGGTCTGCACAGACTGCAT
	CCNB1 L	CATGGTGCACTTTCCTCCTT
	CCNB1 R	AGGTAATGTTGTAGAGTTGGTGTCC
	CCNE2 L	GCCATTGATTCATTAGAGTTCCA
	CCNE2 R	CTGTCCCACTCCAAACCTG
	MCM2 L	GCCAAGATGTACAGTGACCTGA
	MCM2 R	GATGTGCCGCACCGTAAT
	MCM10 L	CATGAAGCCCAAGGATGG
	MCM10 R	GACCTTCTGAGGATGATCGATAG
	MCM4 L	TGTTTGCTCACAATGATCTCG
	MCM4 R	CGAATAGGCACAGCTCGATA
	MCM8 L	ACCTCTGTCCCAAGCAAGAG
	MCM8 R	TTGAAATCTTCCTCGTCCAAA
	MCM7 L	GATCCTGGTGTGGCCAAG
	MCM7 R	CCCGGCCTGTTGTGTACT
	NRP1 L	CAAGGCGAAGTCTTTTGAGG
	NRP1 R	CACCTGTGAGCTGGAAGTCA
Cloning
	Dll4 Fwd	GATCGGATCCATGGCGGCAGCGTCCCGTAGCGCCTC
	Dll4 Rev	ATAAGAATGCGGCCGCTTATACCTCCGTGGCAATGACACATTCATTC
	JAG1 Fwd	GATCGGATCCATGCGTTCCCCACGGACGC
	JAG1 Rev	ATAAGAATGCGGCCGCCTATACGATGTACTCCATTCGG
Primer sequences used for qRT-PCR of the indicated genes and for cloning of DLL4 and JAG1 from HUVEC
cDNA into pSIN. For cloning primers, underlined sequence indicates junk DNA; bold sequence indicates the
restriction site (BAMHI for forward primers, NotI for reverse).
